# Supplementary material for: ISCCO: a deep learning feature extraction-based strategy framework for dynamic minimization of supply chain transportation cost losses
Source: PeerJ Comput Sci. 2024 Dec 12;10:e2537. doi: 10.7717/peerj-cs.2537 (PMC11784774; doi:10.7717/peerj-cs.2537)
Supplement: Supplemental Information 2 [file peerj-cs-10-2537-s002.zip]

Archive with 1 entries (1 files):
- result.pdf
